# Supplementary material for: Biceps Femoris Activation during Hamstring Strength Exercises: A Systematic Review
Source: Int J Environ Res Public Health. 2021 Aug 18;18(16):8733. doi: 10.3390/ijerph18168733 (PMC8393607; doi:10.3390/ijerph18168733)
Supplement: Supplementary file 1 [file ijerph-18-08733-s001.zip]

Archive with 1 entries (1 files):
- ijerph-1311041-supplementary.pdf
